# Supplementary material for: Systematic review of the molecular basis of hereditary breast and ovarian cancer syndrome in Brazil: the current scenario
Source: Eur J Med Res. 2024 Mar 20;29:187. doi: 10.1186/s40001-024-01767-x (PMC10953197; doi:10.1186/s40001-024-01767-x)
Supplement: Supplementary file 1 — Additional file 1: Shows all pathogenic mutations identified in the reviewed articles and the estimated frequencies. [file 40001_2024_1767_MOESM1_ESM.xlsx]

## Sheet: BRCA1
Title: Systematic review of the molecular basis of Hereditary Breast and Ovarian Cancer Syndrome in Brazil: the current scenario
Authors: Andreza Amália de Freitas Ribeiro1 · Nilson Moreira Cipriano Junior1 · Luciana Lara dos Santos1
1Universidade Federal de São João del-Rei (UFSJ). Av Sebastião Gonçalves Coelho, 400. Chanadour. Divinópolis-MG, Brazil. Zip code: 35501-296
Corresponding author: Luciana Lara dos Santos. Email: llaramg@hotmail.com
Mutation	References
BRCA1	T.2018	S.2014	F.2016	F.2014	E.2016	E.2011	L. 2004	B. 2017	B. 2018	B.2021	M.2016	D.2005	C.2019	G. 2007	C.2013	E. 2009	C. 2020	A. 2017	G. 2022	S. 2021	M. 2022	M.2023	N.2021	E.2018
	N= 157	N=120	N=349	N=106	N=145	N=137	N=47	N= 94	N=131	N= 105	N= 100	N= 31	N= 44	N 402	N= 54	N= 612	N= 95	N= 418	N= 1663	N= 224	N= 257	N=1267	N=49	N=79	Total
c.5266dupC	4	3	18			7	4	1	1	1	3	1	2	5	2	4	11	9	28	3		20		1	128
c.3331_3334delCAAG			8	4			1				3		1		1	1	1	1	13			14		1	49
c.211A>G				5					1	1									3		1	6		1	18
c.1687C>T			2							1	1							2	5	2	1	3			17
c.5074+2T>C	1						1			3	1								3			6	1		16
c.4484G>T									1		2								2		2	2			9
c.181T>G			1						3						1				2			1			8
c.68_69delAG								1								2		1	2			1			7
ins6kb																7									7
c.188T>A		1	1						1										2			1			6
c.441+2T>A								1		1										1	2	1			6
c.4675+1G>A		1									1							2	1			1			6
c.2405_2406delTG			1						1										2			1			5
c.3598C>T																		2	1	1		1			5
c.3916_3917delTT			2					1											1			1			5
c.4183C>T									1									3	1						5
c.5062_5064delGT																		4	1						5
c.3756_3759delGTCT													1									3			4
c.470_471delCT			1																1		1	1			4
c.5177_5180delGAAA																		3		1					4
c.5251C>T			1															2				1			4
c.791_794delGTTC											1							1		1	1				4
c.1088delA			1															1	1						3
c.190T>C																						3			3
c.2037delinsCC																3									3
c.3817C>T																			1			2			3
c.4964_4982del			1																		2				3
c.5096G>A																		1	1		1				3
c.5444G>A		1	1																1						3
c.66dupA									1										1					1	3
c.1123_1124delinsA									1													1			2
c.1340_1341insG																		1	1						2
c.1380dup		1																				1			2
c.1612C>T										1								1							2
c.1962dupG			1																1						2
c.1A>G		1							1																2
c.2389_2390delGA	2																								2
c.2727_2730delTCAA																		1				1			2
c.2960dupA																			2						2
c.3257T>G		1																	1						2
c.3403C>T							1									1									2
c.3481_3491delGAAGATACTAG																			2						2
c.4357+1G>C			1																			1			2
c.4357+1G>T																		1	1						2
c.4547G>T	2																								2
c.4834C>T																						2			2
c.5030_5033delCTAA			1																1						2
c.5095C>T								1										1							2
c.5123C>A		1																					1		2
c.5463_5464insT			1																			1			2
c.560+2T>A	1														1										2
Deletion exons 1–2											1							1							2
Deletion exons 5-7			1								1														2
c.1016dup																						1			1
c.1082C>G																1									1
c.1115G>A																				1					1
c.116G>A																						1			1
c.131_132del																						1			1
c.131G>T																						1			1
c.1380_1381insT																			1						1
c.1446A>T		1																							1
c.1492delC																			1						1
c.178C>T																						1			1
c.1795_1799del																						1			1
c.1912delG			1																						1
c.1961del																						1			1
c.1A>G																			1						1
c.2037_2038insC																			1						1
c.2080delA		1																							1
c.2176_2177delCT																			1						1
c.2215A>T											1														1
c.2217_2218insA	1																								1
c.2217dupA																			1						1
c.2250dupC																		1							1
c.2524delTG															1										1
c.273_274delTG																		1							1
c.2889_2890delTG																			1						1
c.2910dupA																		1							1
c.303T>A																						1			1
c.3228_3229delAG																		1							1
c.3239T>A			1																						1
c.3347delAG														1											1
c.3362del																						1			1
c.3400G>T																					1				1
c.34C>T																						1			1
c.3534delC																		1							1
c.3759G>T		1																							1
c.3764dupA			1																						1
c.3770_3771del																					1				1
c.4065_4068delTCAA																			1						1
c.4096+1G>A									1																1
c.4097-1G>A																					1				1
c.4165_4166delAG			1																						1
c.4287C>A									1																1
c.4391del										1															1
c.4406C>A		1																							1
c.4414del																						1			1
c.4480G>T																						1			1
c.4484G>C																		1							1
c.4663delA																		1							1
c.4675+467_5075-990del					1																				1
c.4688_4694delinsG													1												1
c.4712_4716del		1																							1
c.4736_4739delCTTC																		1							1
c.4925C>A																					1				1
c.4941delC																		1							1
c.4987-3C>G																		1							1
c.5057A>G																						1			1
c.5074+1del																						1			1
c.5084_5085del		1																							1
c.5098_5098delA											1														1
c.5153-2A>C																					1				1
c.5161delC			1																						1
c.5277+1G>A																					1				1
c.5346G>A										1															1
c.5370C>T															1										1
c.547+240_5193 + 178del					1																				1
c.547+2T>A																						1			1
c.5503C>T									1																1
c.5507G>A																	1								1
c.5582insT		1																							1
c.560+2T>A		1																							1
c.65T>C			1																						1
c.679G>T																			1						1
c.689_692delAGAC									1																1
c.798_799del																						1			1
c.850C>T																				1					1
c.85G>T																					1				1
c.961_962delTG											1														1
Deletion exon 1																			1						1
Deletion exon 16–17		1																							1
Deletion exon 3																		1							1
Deletion exon 8																		1							1
Deletion exons 1–19																							1		1
Deletion exons 4-6																		1							1
Deletion exons 8–19																				1					1
Exon 24 amplification		1																							1
TOTAL	11	20	49	9	2	7	7	5	16	10	17	1	5	6	7	19	13	51	92	12	18	92	3	4	476

## Sheet: BRCA2
Mutation	References
BRCA2	T.2018	S.2014	F.2016	P.2016	E.2016	B.2017	B.2018	B. 2021	M. 2016	D. 2005	C. 2019	M. 2012	G. 2007	F. 2018	C. 2013	E. 2009	C. 2020	A. 2017	G. 2022	S. 2021	M. 2022	M.2023	N.2021	E.2018
	N= 157	N=120	N=349	N= 18	N=145	N= 94	N= 131	N= 105	N= 100	N= 31	N= 44	N= 168	N= 402	N= 1380	N= 54	N= 612	N= 95	N= 418	N= 1663	N= 224	N= 257	N=1267	N=49	N=79	Total
c.156_157insAlu			1		3							3		9			1	1	5	1	2	1			27
c.2808_2811delACAA		1	3												1		1	3	5		1	8		2	25
c.6405_6409delCTTAA			2					1					2					1	5	1		6			18
c.2T>G			2								2							1	3		2	1	1		12
c.6656C>G										2								1	4			1		1	9
c.1138delA			1															4				2		1	8
c.9382C>T		1	1			1											1		2		1			1	8
c.8488-1G>A			1																5			1			7
c.5616_5620delAGTAA																			1		1	3			5
c.5946delT		1											1					3							5
c.1813dupA						1													3						4
c.4829_4830delTG											3							1							4
c.5073dupA			2																	1	1				4
c.9371A>T																		1				3			4
c.4808del																1						2			3
c.5216dupA			1																1		1				3
c.9004G>A				1		1												1							3
c.9154C>T											1								1					1	3
c.1310_1313delAAGA											1									1					2
c.3680_3681delTG	1																			1					2
c.4005dup																1						1			2
c.4284dupT			1																		1				2
c.4380_4381delTT																			1			1			2
c.4740_4741dup																						2			2
c.517-1G>A																			1			1			2
c.5305delG	2																								2
c.5471dup																						2			2
c.5682C>G			1															1							2
c.658_659delGT			1					1																	2
c.7580_7583dupTAGG																		2							2
c.7738C>T																						2			2
c.793+1G>A																			2						2
c.7987delG			1															1							2
c.8878C>T						1												1							2
c.9382C>T																						2			2
c.93G>A																			1			1			2
c.9709 A>T		2																							2
c.1296_1297del																						1			1
c.1670T>G																						1			1
c.1813delA																			1						1
c.1963_1963delC									1																1
c.2266C>T																		1							1
c.2376C>G																			1						1
c.2494C>T															1										1
c.2498_2506delinsAACAG																			1						1
c.2505dupA																		1							1
c.2512A>T																				1					1
c.2701delC							1																		1
c.2805_2808delTAAA																		1							1
c.289G>T																			1						1
c.3264dupT																			1						1
c.3601_3602delinsT																						1			1
c.3659dup																						1			1
c.3744_3747del																						1			1
c.3858_3860delAAA			1																						1
c.3956_3959delATGA																								1	1
c.3975_3976dupTGCT																		1							1
c.4030_4035delinsC																						1			1
c.4329del																						1			1
c.466_467delGA																			1						1
c.483T>A																								1	1
c.4936_4939del																						1			1
c.4965C>R						1																			1
c.4968insGT															1										1
c.5158_5159insA			1																						1
c.5190T>A															1										1
c.5200dup																						1			1
c.5303_5304delTT																			1						1
c.5351dupA																		1							1
c.5576_5579delTTAA									1																1
c.5621_5624delTTAA																		1							1
c.5644_5647delTCAA							1																		1
c.5645C>A																							1		1
c.5650_5659del																1									1
c.5720_5723delCTCT																			1						1
c.5800C>T	1																								1
c.5857G>T			1																						1
c.5909C>A								1																	1
c.6024dup																						1			1
c.6037A>T																			1						1
c.6155C>G																					1				1
c.6242del4		1																							1
c.6275_6276del																						1			1
c.631G>A																			1						1
c.6407T>G																						1			1
c.6450dupA																			1						1
c.6468_6469delTC																			1						1
c.6585dup																						1			1
c.6591_6592delTG																			1						1
c.6596del																						1			1
c.6611delC			1																						1
c.6990_6994delTACCT																								1	1
c.7007G>A																		1							1
c.7060C>T																			1						1
c.7180A>T			1																						1
c.7191dupT																			1						1
c.738delT																			1						1
c.7480C>T																						1			1
c.7617 + 1G>A																			1						1
c.7618-2A>G																		1							1
c.7900del																						1			1
c.7987del																						1			1
c.8009C>T																						1			1
c.8023A>G			1																						1
c.8067T>A																			1						1
c.8174G>A																			1						1
c.8243G>A																			1						1
c.8247_8248del																					1				1
c.8351G>A																						1			1
c.8363G>A																						1			1
c.8423T>G		1																							1
c.8488-2A>C																			1						1
c.8682del																						1			1
c.8695C>T																					1				1
c.8711delT			1																						1
c.8940del																					1				1
c.9026_9030delATCAT																	1								1
c.9041C>G																			1						1
c.9097delA																			1						1
c.9097dupA																			1						1
c.9117G>A																						1			1
c.9282_9397del																		1							1
c.9294C>G																					1				1
c.9401delG			1																						1
c.9699_9702delTATG																		1							1
Deletion exons 15–16																						1			1
g.26826_30318del	1																								1
TOTAL	5	7	26	1	3	5	2	3	2	2	7	3	3	9	4	3	4	32	64	6	15	63	2	9	280

## Sheet: Other genes
Mutation	References
non BRCA genes	T.2018	S.2014	F.2016	P.2016	F.2014	C. 2019	C.2014	F. 2021	B. 2021	G. 2020	G. 2020	C. 2013	C. 2020	G. 2022	S. 2021	M. 2022	S. 2022
	N= 157	N=120	N=349	N= 7	N=106	N= 44	N=28	N= 52	N= 105	N= 52	N= 126	N= 54	N= 95	N= 1663	N= 224	N= 257	N= 83	Total
TP53
c.1010G>A		3	9		1	1	2		1				5	26	6	3	1	58
c.534C > A											1							1
c.427G.A												1						1
c.818G> A													1	1				2
c.257_279delCACCAGCCCCCCTCCTGGCCCCTG														1				1
c.742C>T														1				1
c.743G>A														2			1	3
c.844C>T														1				1
Partial deletion exon 5															1			1
c.733G>A														2	1			3
c.916C>T																1		1
c.1009C>T																	1	1
Deletion Exon 27–28																	1	1
TOTAL																		75
MUTYH
c.1147delC										1				1				2
c.1187G>A														13	2			15
c.536A>G														8				8
c.1437_1439delGGA														1				1
c.325C>T														1				1
c.389-1G>C														2				2
c.545G>A														1				1
Deletion exon 4–16														2				2
c.305-1G>C															1			1
c.933+3A>C															1			1
TOTAL																		34
ATM
c.5644C>T	2																	2
c.634delT	2																	2
g.108170441_108 178711del									1									1
c.6099dup											1							1
c.1495C>T														1				1
c.2413C>T														1				1
c.3272_3273delAG														1				1
c.3576G>A														1				1
c.3802delG														4				4
c.6404dupT														1				1
c.640delT														3		1		4
c.748C>T														1				1
c.7630-2A>C														1				1
c.7789-3T>G														1				1
c.7875_7876delTGinsGC														2				2
c.7876G>C														1				1
c.7886_7890delTATTA														1				1
c.8264_8268delATAAG														1				1
c.8292_8293delTG														1				1
c.8494C>T														1				1
c.9022C>T														1				1
Deletion Exon 27–28														1				1
c.7913G>A															1			1
TOTAL																		32
PALB2
c.2257C > T											1							1
c.1042C>T														1				1
c.1140_1143delTCTT														2				2
c.1240C>T														1				1
c.1424dupC														1				1
c.1539dupA														1				1
c.3008delA														1				1
c.3027delT														1				1
c.509_510delGA														1				1
c.50T > G														2				2
c.715delA														1				1
Deletion exon 2–3															1			1
TOTAL																		14
CHEK2
c.1100delC		1		1										2				4
c.349A>G								1										1
c.1283C>T														1				1
c.433C>T														2				2
TOTAL																		8
BARD1
c.176_177delAG														4	2	1		7
RAD51C
c.890_899delTTGTTCCTGC								1						2				3
c.709C>T														1	2			3
TOTAL																		6
RAD51D
c.556C>T									1									1
c.694C>T														1	1			2
TOTAL																		3
BLM
c.1642C>T														2				2
c.2207_2209delATC														1				1
TOTAL																		3
FANCC
c.456 + 4A>T														2				2
c.1393C>T														1				1
TOTAL																		3
BRIP1
c.1510del									1									1
c.2392C>T														1				1
TOTAL																		2
HERPUD1
c.584_585delTT								2										2
MLH1
Deletion exon 8	1																	1
Deletion exon 17 - 19														1				1
TOTAL																		2
MSH2
c.1147C>T														1				1
MSH6
c.1519dupA															1			1
NBN
c.156_157delTT														1				1
RECQL4
c.1166_1167del															1			1
MRE11A
c.315-2A>G										1								1
CTNNA2
c.103-1G>A								1										1
PTCH1
c.1A>G								1										1
RIPK1
c.1802_1805delGTGC								1										1
CTNNA1
c.1206_1207insCC								1										1
PLK2
c.1004dupT								1										1
PMS2
c.2182_2184delACTinsG								1										1
DROSHA
c.1498G>T								1										1
LCP1
c.1122C>A								1										1
CDH1
c.1849G>A	1																	1
ATR
c.3043C>T	1																	1

## Sheet: frequency estimate
BRCA1 (c.5266dupC)
	n	reports	Population
Alemar 2017	418	9	HBOC
Bandeira 2021	105	1	HBOC
Brianese 2017	131	1	Triple negative CM
Buzolin 2017	94	1	HBOC
Carraro 2013	54	2	HBOC
Carvalho 2020	95	11	HBOC
Cipriano 2018	44	2	HBOC
Dufloth 2005	31	1	HBOC
Encinas 2018	79	1	HBOC
Esteves 2009	612	4	HBOC
Ewald 2011	137	7	HBOC
Felix 2014	106	0	HBOC
Fernandes 2016	349	18	HBOC
Guindalini 2022	1663	28	HBOC
Lourenço 2004	47	4	HBOC
Matta 2022	257	0	HBOC
Mazzonetto 2023	1267	20	HBOC
Palmero 2016	18	0	HBOC
Silva 2014	120	3	HBOC
Sodoval 2021	224	3	HBOC
Temóteo 2018	157	4	HBOC
Total	6008	120
Frequency		0.02
TP53 (c.1010G>A/ R337H )
	n	reports	Population
Bandeira 2020	105	1	HBOC
Carraro 2013	54	0	HBOC
Carvalho 2020	95	5	HBOC
Cipriano 2018	44	1	HBOC
Cury 2014	28	2	HBOC
Felix 2014	106	1	HBOC
Fernandes 2016	274	9	HBOC
Gomes 2020	126	0	HBOC
Guindalini 2022	1663	26	HBOC
Matta 2022	257	3	HBOC
Silva 2014	120	3	HBOC
Silva 2022	83	4	HBOC
Sodoval 2021	224	6	HBOC
Temóteo 2018	157	0	HBOC
Total	3336	61
Frequency		1.83%
Studies with samples from patients with breast cancer or ovarian cancer without criteria for HBOC were excluded to evaluate the frequency
